# Supplementary material for: The Driving Mechanism of Phytoplankton Resource Utilization Efficiency Variation on the Occurrence Risk of Cyanobacterial Blooms
Source: Microorganisms. 2024 Aug 16;12(8):1685. doi: 10.3390/microorganisms12081685 (PMC11356996; doi:10.3390/microorganisms12081685)
Supplement: Supplementary file 1 [file microorganisms-12-01685-s001.zip]

Archive with 1 entries (1 files):
- microorganisms-3154240-supplementary.pdf
